# Supplementary material for: Three-Year Follow-Up of COVID-19 Cases in District of Constance, Germany. A Prospective, Controlled Cohort Study (FSC19-KN)
Source: J Clin Med. 2025 Feb 21;14(5):1439. doi: 10.3390/jcm14051439 (PMC11900586; doi:10.3390/jcm14051439)
Supplement: Supplementary file 1 [file jcm-14-01439-s001.zip]

Archive with 1 entries (1 files):
- jcm-3459785-supplementary.pdf
